# Supplementary material for: Obtaining and Characterization of Biodegradable Polymer Blends Based on Polyvinyl Alcohol, Starch, and Chitosan
Source: Polymers (Basel). 2025 Feb 12;17(4):479. doi: 10.3390/polym17040479 (PMC11860024; doi:10.3390/polym17040479)
Supplement: Supplementary file 1 [file polymers-17-00479-s001.zip]

Archive with 1 entries (1 files):
- polymers-3424807-supplementary.pdf
